# Supplementary material for: State-of-the-Art Organ-on-Chip Models and Designs for Medical Applications: A Systematic Review
Source: Biomimetics (Basel). 2025 Aug 11;10(8):524. doi: 10.3390/biomimetics10080524 (PMC12383757; doi:10.3390/biomimetics10080524)
Supplement: Supplementary file 1 [file biomimetics-10-00524-s001.zip]

Archive with 4 entries (4 files):
- Supplementary Material 01 _ String.pdf
- Supplementary Material 02_ Database search and results.pdf
- Supplementary Material 03 _ Excluded Articles and Reasons for Exclusion.pdf
- Supplementary Material 04_Risk of Bias_questions.pdf
